# Supplementary material for: In Vitro and In Silico Biological Studies of 4-Phenyl-2-quinolone (4-PQ) Derivatives as Anticancer Agents
Source: Molecules. 2023 Jan 5;28(2):555. doi: 10.3390/molecules28020555 (PMC9861105; doi:10.3390/molecules28020555)
Supplement: Supplementary file 1 [file molecules-28-00555-s001.zip]

Archive with 1 entries (1 files):
- molecules-2104377-supplementary materials.pdf
